# Supplementary material for: Coupled dynamics of iron, manganese, and phosphorus in brackish coastal sediments populated by cable bacteria
Source: Limnol Oceanogr. 2021 May 6;66(7):2611–31. doi: 10.1002/lno.11776 (PMC8360020; doi:10.1002/lno.11776)
Supplement: Supplementary file 2 — Appendix S2: Supporting information [file LNO-66-2611-s002.xlsx]

## Sheet: Water Column O2 and H2S
	JML			GOF5			LL3A			JML
	Water Depth [m]	O2 [μM]		Water Depth [m]	O2 [μM]		Water Depth [m]	O2 [μM]		Water Depth [m]	H2S [μM]
	71.312	2.116		58.436	23.783		56.454	16.828		73.6	17.94
	70.321	1.97		57.446	26.255		55.464	23.574		70.6	15.56
	69.331	1.261		56.454	52.641		54.475	30.232		65.6	1.86
	68.34	1.268		55.464	130.528		53.485	36.478		60.7	0
	67.349	1.274		54.475	177.039		52.493	44.354		55.6	0
	66.359	1.127		53.487	178.555		51.502	53.154
	65.369	1.116		52.491	181.038		50.512	95.746
	64.378	1.281		51.502	190.308		49.524	140.768
	63.392	8.281		50.513	226.316		48.533	147.101
	62.397	16.053		49.522	280.91		47.542	151.728
	61.41	21.217		48.534	258.882		46.551	171.127
	60.417	28.152		47.541	262.218		45.561	213.415
	59.427	72.06		46.552	265.679		44.572	294.405
	58.439	76.261		45.56	271.636		43.581	258.661
	57.446	85.526		44.572	300.223		42.59	262.639
	56.455	103.288		43.582	296.713		41.598	268.385
	55.465	165.293		42.59	298.871		40.609	282.063
	54.475	298.094		41.599	306.657		39.62	298.569
	53.486	245.052		40.609	310.183		38.629	299.465
	52.496	247.979		39.62	318.336		37.639	299.327
	51.503	250.621		38.628	316.684		36.647	298.278
	50.514	251.292		37.639	316.018		35.657	293.178
	49.524	288.932		36.646	317.608		34.668	289.624
	48.535	287.87		35.657	319.69		33.677	287.469
	47.545	297.07		34.667	321.286		32.685	283.624
	46.551	308.451		33.677	321.317		31.695	281.23
	45.562	311.309		32.686	321.277		30.705	283.69
	44.573	330.492		31.696	321.455		29.715	301.465
	43.581	321.162		30.704	322.228		28.725	292.491
	42.592	321.711		29.715	324.274		27.734	292.729
	41.6	322.3		28.725	325.12		26.742	296.791
	40.61	322.823		27.734	325.195		25.752	312.477
	39.621	340.814		26.744	325.461		24.764	333.823
	38.633	333.828		25.753	326.161		23.773	329.173
	37.637	335.024		24.763	346.071		22.782	339.141
	36.649	336.079		23.773	347.584		21.79	351.892
	35.658	336.23		22.783	346.063		20.8	372.982
	34.667	342.557		21.792	348.099		19.811	399.785
	33.677	341.643		20.8	376.022		18.82	386.983
	32.688	341.873		19.811	371.427		17.829	407.17
	31.696	343.499		18.821	373.957		16.838	398.499
	30.706	346.127		17.83	379.604		15.848	378.153
	29.716	354.2		16.837	385.721		14.859	307.191
	28.727	358.228		15.848	379.041		13.869	338.878
	27.735	358.505		14.858	356.403		12.878	338.014
	26.745	356.137		13.868	353.854		11.884	339.371
	25.753	354.333		12.877	352.807		10.895	337.849
	24.764	369.083		11.887	353.624		9.906	333.532
	23.775	370.565		10.894	352.247		8.916	334.948
	22.782	368.914		9.905	351.221		7.924	335.28
	21.792	376.837		8.916	351.105		6.933	335.937
	20.8	383.125		7.924	351.427		5.943	335.551
	19.812	376.762		6.934	351.51		4.953	338.01
	18.822	379.594		5.943	351.758		3.963	337.587
	17.831	390.406		4.953	352.44		2.972	337.391
	16.838	381.139		3.963	352.828		1.981	337.326
	15.848	372.703		2.973	353.038
	14.859	357.769		1.98	352.852
	13.87	352.395		0.99	358.94
	12.877	352.265
	11.887	356.304
	10.895	350.589
	9.906	342.635
	8.916	344.043
	7.924	343.967
	6.934	344.23
	5.942	344.332
	4.953	344.654
	3.964	344.583
	2.971	344.832
	1.981	344.722
	0.989	344.374

## Sheet: Water Column CTD
	JML					GOF5					LL3A
	Water Depth [m]	Temperature [°C]	Salinity	Density [σt]		Water Depth [m]	Temperature [°C]	Salinity	Density [σt]		Water Depth [m]	Temperature [°C]	Salinity	Density [σt]
	1.981	13.471	5.2289	3.3614		1.982	13.2284	4.7647	3.0382		1.981	13.269	4.4104	2.7591
	2.97	13.47	5.2277	3.3606		2.974	13.2343	4.764	3.0368		2.971	13.2999	4.4087	2.7535
	3.963	13.4594	5.2262	3.361		3.958	13.2521	4.7626	3.0332		3.96	13.3119	4.4079	2.7512
	4.95	13.4573	5.226	3.3612		4.956	13.2231	4.7658	3.0398		4.953	13.3225	4.4072	2.7491
	5.943	13.4526	5.2254	3.3614		5.942	13.2148	4.7658	3.0409		5.941	13.3311	4.4081	2.7487
	6.934	13.4546	5.2258	3.3615		6.932	13.2352	4.7644	3.037		6.934	13.3469	4.4075	2.746
	7.924	13.4521	5.2253	3.3614		7.926	13.2453	4.764	3.0353		7.924	13.3348	4.4078	2.7479
	8.913	13.4413	5.2254	3.3631		8.916	13.2009	4.7681	3.0447		8.915	13.3474	4.4073	2.7458
	9.905	13.4329	5.2295	3.3675		9.903	13.1763	4.7674	3.0476		9.906	13.3619	4.4073	2.7437
	10.898	13.4101	5.2328	3.3733		10.896	13.1608	4.7688	3.0509		10.896	13.3267	4.4075	2.7488
	11.888	13.3494	5.2357	3.3843		11.887	13.1341	4.7731	3.0579		11.887	13.3185	4.4079	2.7504
	12.875	13.2333	5.2436	3.407		12.876	12.9507	4.7942	3.0994		12.877	13.3014	4.4145	2.7579
	13.867	13.0515	5.2493	3.4369		13.867	12.4979	4.8229	3.1826		13.867	13.1728	4.4215	2.7811
	14.861	12.3263	5.3452	3.6083		14.859	11.4949	4.882	3.3545		14.858	10.9916	4.4835	3.0988
	15.849	10.8748	5.5213	3.9202		15.849	10.821	4.9001	3.4467		15.848	8.3834	4.5792	3.4263
	16.837	9.323	5.6782	4.2063		16.838	10.4594	4.8988	3.4853		16.839	6.6044	4.6467	3.5999
	17.831	8.0758	5.785	4.3965		17.829	9.9852	4.9198	3.5506		17.83	5.6396	4.7023	3.69
	18.822	6.7941	5.8585	4.5438		18.821	9.2793	4.9542	3.6454		18.82	4.9341	4.7475	3.7506
	19.811	6.4044	5.8909	4.5923		19.812	8.1519	5.0149	3.7878		19.81	4.2756	4.7999	3.8094
	20.801	6.1405	5.9266	4.6346		20.799	7.2888	5.0245	3.8568		20.801	3.9651	4.8603	3.8631
	21.793	5.565	5.9833	4.7064		21.791	5.6234	5.0997	4.0026		21.792	3.698	4.9399	3.9302
	22.783	5.1578	6.039	4.7672		22.783	4.7904	5.109	4.0418		22.781	3.726	5.017	3.9914
	23.773	4.9362	6.0713	4.8007		23.772	4.312	5.1792	4.1102		23.772	3.181	5.1393	4.0936
	24.762	4.475	6.1384	4.8682		24.761	4.0824	5.2595	4.1782		24.763	2.8937	5.2368	4.1723
	25.753	4.3422	6.1656	4.8934		25.755	3.3754	5.3863	4.2895		25.753	2.65	5.3737	4.2815
	26.746	4.086	6.207	4.9322		26.745	2.9749	5.4854	4.3709		26.743	2.7231	5.5262	4.4037
	27.736	3.6118	6.3131	5.0257		27.734	2.609	5.6577	4.5087		27.734	2.6907	5.6183	4.4774
	28.723	3.574	6.378	5.078		28.724	2.4277	5.7912	4.6149		28.725	2.7577	5.6936	4.5377
	29.715	3.57	6.4199	5.1114		29.715	2.4211	5.8513	4.663		29.715	2.6608	5.7817	4.6081
	30.707	3.3307	6.4605	5.1469		30.706	2.4298	5.8932	4.6966		30.705	2.7721	5.8957	4.6992
	31.699	3.1733	6.5248	5.1998		31.695	2.5185	5.9564	4.7475		31.696	2.9095	5.9921	4.7761
	32.685	3.0902	6.5778	5.2428		32.687	2.5545	6.0564	4.8277		32.686	3.0005	6.0674	4.8359
	33.675	3.0602	6.6026	5.2628		33.677	2.5609	6.1657	4.9151		33.677	3.0892	6.1845	4.9289
	34.67	3.0501	6.6305	5.2852		34.666	2.5882	6.2187	4.9576		34.668	3.1259	6.2555	4.9853
	35.662	3.098	6.6899	5.3322		35.657	2.6225	6.2679	4.997		35.658	3.1317	6.3242	5.0401
	36.646	3.0817	6.7507	5.3809		36.649	2.6693	6.3485	5.0614		36.648	3.1663	6.4037	5.1032
	37.637	3.1485	6.8023	5.4214		37.639	2.7374	6.4237	5.1215		37.639	3.2053	6.4739	5.1589
	38.632	3.2048	6.8383	5.4495		38.629	2.7967	6.5096	5.19		38.628	3.2413	6.5475	5.2172
	39.622	3.2806	6.8642	5.4694		39.618	2.8507	6.5631	5.2325		39.618	3.3094	6.6568	5.3037
	40.609	3.3069	6.892	5.4912		40.609	2.9069	6.6321	5.2873		40.609	3.359	6.7227	5.3556
	41.599	3.3647	6.9319	5.5223		41.602	2.9649	6.6946	5.3369		41.6	3.4145	6.7923	5.4103
	42.593	3.4169	6.9671	5.5496		42.592	2.9978	6.7252	5.3611		42.59	3.4737	6.855	5.4595
	43.584	3.4635	6.9956	5.5716		43.58	3.0619	6.7822	5.4061		43.581	3.5417	6.9293	5.5176
	44.572	3.5028	7.0194	5.59		44.571	3.1902	6.8804	5.4833		44.572	3.5975	6.989	5.5642
	45.562	3.5623	7.0549	5.6172		45.563	3.2564	6.9367	5.5274		45.561	3.7137	7.1148	5.6622
	46.553	3.649	7.1083	5.6583		46.551	3.3268	6.9949	5.573		46.552	3.8707	7.2946	5.802
	47.544	3.7401	7.1647	5.7014		47.542	3.4204	7.0602	5.6237		47.542	4.0403	7.4788	5.9443
	48.535	3.8085	7.2267	5.7493		48.533	3.5393	7.1498	5.6932		48.532	4.2313	7.6942	6.1102
	49.525	3.8537	7.2781	5.7892		49.522	3.6072	7.1937	5.727		49.522	4.3216	7.7892	6.1829
	50.513	3.904	7.3176	5.8195		50.514	3.6915	7.268	5.7845		50.513	4.5205	7.9888	6.3348
	51.504	4.008	7.3917	5.876		51.503	3.8296	7.4024	5.8886		51.503	4.6795	8.2596	6.5437
	52.496	4.062	7.4481	5.9194		52.493	3.9973	7.5633	6.0126		52.494	4.7837	8.3963	6.648
	53.488	4.1253	7.4995	5.9585		53.487	4.1003	7.6986	6.1173		53.483	4.8085	8.4412	6.6826
	54.476	4.1677	7.5392	5.9889		54.475	3.9593	7.4987	5.9618		54.474	4.8579	8.5405	6.7592
	55.464	4.3281	7.7362	6.1406		55.465	4.2903	7.9404	6.3039		55.464	4.9082	8.6601	6.8518
	56.457	4.4958	8.0038	6.3475		56.454	4.3443	8.0219	6.3668		56.456	4.9871	8.8376	6.9888
	57.45	4.7257	8.3749	6.6333		57.445	4.4392	8.1807	6.4897		57.445	4.9962	8.8525	7.0001
	58.44	4.918	8.602	6.8053		58.436	4.8652	8.9204	7.0594
	59.427	4.9858	8.8196	6.9746		59.426	4.9788	9.1228	7.2147
	60.418	5.1718	9.1494	7.227		60.422	4.9179	9.0002	7.1206
	61.41	5.2215	9.2471	7.3018
	62.398	5.2478	9.3082	7.3488
	63.39	5.2967	9.4441	7.4538
	64.379	5.3789	9.7348	7.6792
	65.37	5.4209	9.8943	7.803
	66.359	5.4642	10.0235	7.9027
	67.351	5.5139	10.1405	7.9922
	68.338	5.5368	10.1885	8.0289
	69.333	5.5641	10.2554	8.0801
	70.319	5.5804	10.29	8.1065
	71.313	5.5959	10.3271	8.1349
	72.301	5.6138	10.3735	8.1705
	73.293	5.551	10.2064	8.0422

## Sheet: Water Column Fe, Mn, NOx & PO4
	JML
	Water Depth [m]	Total dissolvable Al [nM]	Dissolved Al [nM]	Particulate Al [nM]	Total dissolvable Fe [nM]	Dissolved Fe [nM]	Particulate Fe [nM]	Fe/Al [mol/mol]	Total dissolvable Mn [nM]	Dissolved Mn [nM]	Particulate Mn [nM]	Mn/Al [mol/mol]	HPO42- [μM]	NO3- [μM]
	5.199	89.0177	35.5017	53.516	32.4	7.977	24.423	0.944567	17.5294	7.48627	10.0432	0.382114	0.018	0.008
	10.169	63.5074	24.7414	38.766	32.8	6.937	25.863	1.38085	16.7431	6.29945	10.4436	0.548538	0.045	0.007
	15.076	64.4678	22.0888	42.379	32.1	6.829	25.271	1.23421	16.8492	6.64562	10.2035	0.490238	0.068	0.012
	20.33	55.7525	18.4666	37.2859	27.7	5.93	21.77	1.20846	20.5635	10.8538	9.70971	0.530234	0.263	0.011
	25.061	51.2122	20.3226	30.8895	26.2	6.233	19.967	1.33789	28.4671	25.1965	3.27059	0.215586	0.429	0.031
	30.239	38.6964	21.2569	17.4395	17.4	6.063	11.337	1.34549	22.9946	21.376	1.61862	0.188981	0.482	0.04
	35.536	40.0758	19.6499	20.4259	18.8	5.819	12.981	1.31536	24.9543	20.5255	4.4288	0.441481	0.64	0.724
	40.465	45.3092	23.9831	21.3261	20.6	5.381	15.219	1.47704	24.7758	23.4965	1.2793	0.122142	0.69	1.392
	45.413	73.3183	49.3241	23.9943	25.1	7.367	17.733	1.52965	38.0702	38.2693	-0.19908	-0.0168938	0.767	2.89
	50.379	120.139	27.5668	92.5722	22.5	12.926	9.574	0.214057	217.434	186.795	30.6389	0.673906	1.023	4.106
	55.564	156.469	49.4921	106.977	118.7	15.454	103.246	1.99756	431.401	196.719	234.682	4.46678	1.185	4.378
	60.657	53.5693	658.548	-604.979	319.7	126.945	192.755		1805.43	1734.48	70.9583		2.425	4.784
	65.623	30.8399	17.7413	13.0987	1211.1	896.273	314.827		8944.58	9224.07	-279.486		4.855	0.033
	70.592	26.5501	53.5781	-27.0281	1500.7	1202.44	298.264		8556.57	10153.7	-1597.11		4.904	0.021
	73.571	64.9672	22.5492	42.418	1665.2	884.903	780.297		9443.76	13081.6	-3637.82		4.979	0.067
	GOF5
	Water Depth [m]	Total dissolvable Al [nM]	Dissolved Al [nM]	Particulate Al [nM]	Total dissolvable Fe [nM]	Dissolved Fe [nM]	Particulate Fe [nM]	Fe/Al [mol/mol]	Total dissolvable Mn [nM]	Dissolved Mn [nM]	Particulate Mn [nM]	Mn/Al [mol/mol]	HPO42- [μM]	NO3- [μM]
	4.709	107.815	35.1157	72.6989	54.3	10.521	43.779	1.24639	22.0381	4.07336	17.9648	0.503153	0.019	0.017
	9.9	177.045	34.8238	142.221	44.6	12.983	31.617	0.460122	18.0543	4.08966	13.9646	0.199927	0.01	0.018
	15.037	78.9554	30.2433	48.712	46	9.769	36.231	1.53944	19.2917	4.64629	14.6454	0.612169	0.035	0.029
	20.067	59.6228	21.7509	37.8719	36.4	11.54	24.86	1.35863	18.9137	8.3578	10.5559	0.567524	0.107	0.018
	25.096	89.2385	21.0887	68.1498	41.1	20.571	20.529	0.623477	26.0988	22.0616	4.03722	0.120621	0.44	0.027
	30.159	50.0393	43.237	6.80225	33.3	15.514	17.786	5.41182	29.9934	27.1315	2.86191	0.856662	0.716	0.061
	35.098	71.7545	17.1385	54.616	43	15.255	27.745	1.05144	71.9047	61.7115	10.1932	0.380011	0.787	0.59
	40.411	158.766	17.9541	140.812	97	17.377	79.623	1.17036	129.148	66.6826	62.4653	0.903249	0.869	3.387
	45.246	324.197	18.9747	305.222	185.7	27.73	157.97	1.07121	233.63	46.7122	186.917	1.24692	1.022	5.884
	50.548	243.412	17.9596	225.452	170.9	19.98	150.92	1.38551	228.47	65.4197	163.051	1.47257	1.187	6.845
	55.668	374.531	17.6483	356.883	211.6	17.161	194.439	1.12765	1083.18	156.45	926.734	5.28732	1.662	8
	60.506	47.8824	19.1862	28.6962	301.2	54.383	246.817	17.802	11840.9	8709.97	3130.89	222.152	2.852	9.085
	LL3A
	Water Depth [m]	Total dissolvable Al [nM]	Dissolved Al [nM]	Particulate Al [nM]	Total dissolvable Fe [nM]	Dissolved Fe [nM]	Particulate Fe [nM]	Fe/Al [mol/mol]	Total dissolvable Mn [nM]	Dissolved Mn [nM]	Particulate Mn [nM]	Mn/Al [mol/mol]	HPO42- [μM]	NO3- [μM]
	5.32	81.0722	35.1665	45.9058	52.8	15.09	37.71	1.70023	19.6367	5.89648	13.7402	0.609442	0.018	0.002
	10.544	77.0252	35.7153	41.3099	52.8	15.509	37.291	1.86839	17.9744	5.77269	12.2017	0.601413	0.016	0.001
	15.507	74.3632	30.5678	43.7953	50.1	16.354	33.746	1.59482	18.251	5.82592	12.425	0.577665	0.03	0
	20.525	49.3236	11.4861	37.8375	41.9	13.558	28.342	1.55033	13.0632	7.65078	5.4124	0.291255	0.082	-0.002
	25.4	66.8352	11.8773	54.9579	60.4	18.163	42.237	1.59067	40.8028	30.1554	10.6474	0.394475	0.344	0.04
	30.402	62.7344	8.99787	53.7365	49.5	15.406	34.094	1.31319	48.035	38.4749	9.56012	0.362243	0.825	0.075
	35.697	72.2837	9.85753	62.4261	55.8	12.963	42.837	1.42027	62.9984	45.0473	17.9511	0.585505	0.966	2.76
	40.69	90.2497	10.2372	80.0126	71.8	13.068	58.732	1.51927	200.609	43.7342	156.875	3.99211	1.082	6.081
	45.505	113.327	11.4347	101.893	135.4	16.93	118.47	2.40649	1155.54	161.421	994.123	19.8657	1.421	7.4
	50.59	103.541	57.2858	46.2549	438.2	27.625	410.575	18.3718	6100.98	1235.61	4865.37	214.173	2.179	9.267
	55.833	57.1062	9.20962	47.8966	1252.4	79.195	1173.21	50.6976	10396.2	10710.7	-314.48		2.973	9.292
	57.929	33.1633	13.2569	19.9064	1423.2	95.65	1327.55	138.031	14041.1	12406.8	1634.36	167.172	3.006	9.204

## Sheet: Pore Water Data
	JML
	Sediment Depth [cm]	NH4+ [µM]	PO4 [µM]	Fe [µM]	Mn [µM]	ΣH2S [µM]	SO42- [mM]	Cl- [mM]		SO42-/Cl- [mol/mol]	NH4+/PO4 [mol/mol]
	0	12.2	5.7	2.7	7.3	17.2	8.4	161.4		0.0520446	2.14035
	0	12.8	5.5	2.7	7.3	20.3	8.5	161.9		0.0525015	2.32727
	0.25	93.9	23.1	0.9	14.6	334.9	7.6	160.4		0.0473815	4.06494
	0.75	118.6	26.3	0.9	18.2	157.7	7.1	158.9		0.0446822	4.50951
	1.25	150.5	35.3	0.9	23.7	538.3	6.6	158.7		0.0415879	4.26346
	1.75	165.2	42.5	0.9	25.5	515.9	6.2	158.4		0.0391414	3.88706
	2.5	169.6	55.4	2.7	29.1	888.6	5.7	157.3		0.0362365	3.06137
	3.5	239.7	61	4.5	32.8	1052.5	4.9	154.5		0.0317152	3.92951
	4.5	277.1	67.1	0.9	34.6	1071.6	4.4	153.3		0.0287019	4.12966
	5.5	313.8	80	0.9	34.6	1151.8	3.8	151.6		0.025066	3.9225
	6.5	362.6	85.2	0.9	34.6	1548.8	3.2	150.7		0.0212342	4.25587
	7.5	386.8	99.9	0.9	34.6	1798.5	2.4	149		0.0161074	3.87187
	8.5	415.8	103.9	0.9	32.8	1766.4	2	148.3		0.0134862	4.00192
	9.5	462.9	112.7	0.9	32.8	1942.4	1.6	147.4		0.0108548	4.10736
	11	484.7	125.4	2.7	32.8	2059.4	1.1	145.8		0.00754458	3.86523
	13	515.6	135.4	0.9	32.8	1974.7	0.5	144.8		0.00345304	3.80798
	15	586.5	148.4	0.9	30.9	2155.7	0.3	144		0.00208333	3.95216
	17	651.2	189.1	0.9	30.9	2081.5	0.2	142.4		0.00140449	3.44368
	19	662	175.1	0.9	27.3	1765	0.1	143.6		0.000696379	3.7807
	22	726.5	186.8	0.9	27.3	1876.4	0.1	141.1		0.000708717	3.88919
	26	828.5	214.6	0.9	20	1453.4	0.2	143.3		0.00139567	3.86067
	30	918.1	235.5	0.9	14.6	1150.9	0.1	143.9		0.000694927	3.89851
	GOF5
	Sediment Depth [cm]	NH4+ [µM]	PO4 [µM]	Fe [µM]	Mn [µM]	ΣH2S [µM]	SO42- [mM]	Cl- [mM]		SO42-/Cl- [mol/mol]	NH4+/PO4 [mol/mol]
	0	2	3.5	0	16.4	0	7.5	140.3		0.0534569	0.571429
	0	1.9	3.4	0	16.4	0	7.5	140.7		0.0533049	0.558824
	0.25	33	21.8	24.2	348.9	0	7.3	140.7		0.0518834	1.51376
	0.75	42.7	26.3	17	320.9	0	7.1	139.3		0.0509691	1.62357
	1.25	64.2	68.7	43.9	271.8	2.28	6.7	135.5		0.0494465	0.934498
	1.75	100	91.8	9.8	164	3.88	6.4	134.4		0.047619	1.08932
	2.5	110.9	96.8	0.9	125.6	60.9	6.1	131.5		0.0463878	1.14566
	3.5	128	80.7	2.7	81.9	342.5	5.9	131.5		0.0448669	1.58612
	4.5	165.5	85.9	0	67.3	225.8	5.3	129.2		0.0410217	1.92666
	5.5	200.5	79.1	0	67.3	442.7	4.7	125		0.0376	2.53477
	6.5	233.9	94.9	0	71	576.6	4.3	124.5		0.0345382	2.4647
	7.5	263.2	125.9	0.9	81.9	403.6	3.9	122.5		0.0318367	2.09055
	8.5	303.3	114.5	0	80.1	774.1	3.5	120.5		0.0290456	2.64891
	9.5	331.2	122.1	0	83.7	800.4	3.1	119		0.0260504	2.71253
	11	375.9	133.3	0	87.4	991.1	2.6	116.5		0.0223176	2.81995
	13	419.1	146.5	0	89.2	1094.1	2.1	117.1		0.0179334	2.86075
	15	468	174.2	0	91	1280	1.5	115.8		0.0129534	2.68657
	17	515.9	202.5	0	92.8	1307.6	1.2	115.1		0.0104257	2.54765
	19	516.6	196.3	0	94.7	1409.9	1	116.2		0.00860585	2.63169
	22	566.2	206.6	0	96.5	1530.7	0.7	117.5		0.00595745	2.74056
	26	584.7	231.3	0	98.3	1542.2	0.5	116.5		0.00429185	2.52789
	30	619.6	262.9	0	96.5	1587.6	0.4	118.1		0.00338696	2.35679
	LL3A
	Sediment Depth [cm]	NH4+ [µM]	PO4 [µM]	Fe [µM]	Mn [µM]	ΣH2S [µM]	SO42- [mM]	Cl- [mM]		SO42-/Cl- [mol/mol]	NH4+/PO4 [mol/mol]
	0	0.7	3.4	7.2	7.3	0	7.2	136.4		0.0527859	0.205882
	0	0.7	3.4	0	7.3	0	7.2	136.4		0.0527859	0.205882
	0.25	63.1	9.2	7.2	338.6	0	6.8	137.4		0.0494905	6.8587
	0.75	101.9	54.2	26.9	224.3	0					1.88007
	1.25	124	63.6	1.8	183.5	18	5.7	133.4		0.0427286	1.94969
	1.75	144.5	58.2	0	165.3	43.6	5.4	131.7		0.0410023	2.48282
	2.5	183.7	62.5	0	148.2	256.8	4.9	128.6		0.0381026	2.9392
	3.5	215.7	59.9	0	135.8	731.1	4.4	126.6		0.0347551	3.601
	4.5	254.7	67.4	0	134.7	360.5	3.8	124.2		0.0305958	3.77893
	5.5	310.4	75.4	0	138.9	710.1	3.2	122.1		0.026208	4.11671
	6.5	356.3	92.7	9	150	1016	2.6	119.5		0.0217573	3.84358
	7.5	381.2	107.9	0	159.3	1262.6	2	116.5		0.0171674	3.5329
	8.5	455.1	141.3	0	161.6	1439.3	1.5	114.4		0.0131119	3.22081
	9.5	463	148.8	0	159.6	1449.8	1	115.7		0.00864304	3.11156
	11	531.9	158.1	1.8	157.3	1697.8	0.6	115.1		0.00521286	3.36433
	13	560.9	174.8	0	149.3	1713.1	0.2	112.8		0.00177305	3.20881
	15	658.1	203.6	0	141.1	1615.2	0	113.3		0	3.23232
	17	733.1	211.2	0	142.3	1449.1	0	109.2		0	3.47112
	19	745.6	225.7	0	141.6	1411.5	0	112.2		0	3.3035
	22	803.8	259.3	0	140.7	1248.2	0	111.7		0	3.09988
	26	854.8	261.6	0	137.4	1241.4	0	114.3		0	3.26758
	30	936.6	275.2	0	131.6	1059.1	0	114.8		0	3.40334

## Sheet: Solid-phase Organic C and N
	JML
	Sediment Depth	Corg	Norg	C/N	Total S	S	S/Corg
	[cm]	[wt%]	[wt%]	[wt%/wt%]	[µmol/g]	[wt%]	[wt%/wt%]
	0.25	5.73918	0.732113	7.83919	365.07	1.1706	0.203966
	0.75	5.72654	0.719161	7.96281	374.896	1.2021	0.209918
	1.25	6.64173	0.828871	8.01299	514.712	1.65042	0.248493
	1.75	4.85978	0.608144	7.99117	447.785	1.43582	0.29545
	2.5	5.21856	0.604154	8.63779	377.979	1.21199	0.232246
	3.5	4.5862	0.538831	8.51139	443.206	1.42114	0.309873
	4.5	4.43268	0.536502	8.26218	451.825	1.44878	0.32684
	5.5	3.61823	0.435202	8.31391	520.702	1.66963	0.46145
	6.5	3.32469	0.413435	8.04164	385.521	1.23617	0.371816
	7.5	3.57986	0.442088	8.09763	260.565	0.835501	0.233389
	8.5	3.50669	0.440258	7.96507	396.67	1.27192	0.362714
	9.5	3.46506	0.433593	7.99151	349.08	1.11932	0.323032
	11	4.02998	0.489533	8.23229	488.13	1.56519	0.388386
	13	4.1471	0.481292	8.61661	549.639	1.76242	0.424976
	15	3.30935	0.376603	8.78738	431.776	1.38449	0.418357
	17	3.01837	0.341515	8.83818	293.924	0.942467	0.312244
	19	2.84357	0.323266	8.79639	269.106	0.862887	0.303452
	22	2.59285	0.294311	8.80991	303.173	0.972123	0.374924
	26	2.22834	0.278102	8.01269	563.691	1.80747	0.811129
	30	2.1876	0.268464	8.14859	316.915	1.01619	0.464521
	GOF5
	Sediment Depth	Corg	Norg	C/N	Total S	S	S/Corg
	[cm]	[wt%]	[wt%]	[wt%/wt%]	[µmol/g]	[wt%]	[wt%/wt%]
	0.25	11.0603	1.30603	8.46863	329.03	1.05503	0.0953891
	0.75	9.14526	1.14179	8.00961	206.396	0.661809	0.0723663
	1.25	6.20194	0.803112	7.72238	268.955	0.862405	0.139054
	1.75	5.93737	0.743528	7.9854	403.572	1.29405	0.217951
	2.5	5.58166	0.675253	8.26603	472.204	1.51412	0.271267
	3.5	5.96191	0.708287	8.41736	605.391	1.94119	0.325598
	4.5	5.40523	0.639684	8.44985	417.599	1.33903	0.247729
	5.5	4.73311	0.593005	7.98158	366.96	1.17666	0.248601
	6.5	4.23107	0.540452	7.82877	362.319	1.16178	0.274582
	7.5	4.06039	0.520364	7.80297	439.957	1.41072	0.347435
	8.5	4.03565	0.516696	7.81048	403.939	1.29523	0.320947
	9.5	4.01915	0.511739	7.8539	308.124	0.988001	0.245824
	11	4.00367	0.506057	7.91151	386.386	1.23895	0.309452
	13	4.02255	0.501188	8.02604	357.119	1.1451	0.28467
	15	4.13475	0.515663	8.01832	389.173	1.24788	0.301804
	17	4.23601	0.530854	7.97962	495.376	1.58842	0.374981
	19	4.22652	0.531628	7.95014	586.297	1.87996	0.444802
	22	2.91576	0.357804	8.14904	645.566	2.07001	0.709938
	26	1.76654	0.225805	7.8233	943.55	3.02549	1.71266
	30	1.90384	0.239343	7.95447	849.284	2.72323	1.43038
	LL3A
	Sediment Depth	Corg	Norg	C/N	Total S	S	S/Corg
	[cm]	[wt%]	[wt%]	[wt%/wt%]	[µmol/g]	[wt%]	[wt%/wt%]
	0.25	10.9899	1.35622	8.10334	552.958	1.77306	0.161335
	0.75	7.66576	0.961068	7.97628	581.816	1.86559	0.243367
	1.25	6.63728	0.781157	8.49674	447.841	1.436	0.216354
	1.75	6.70392	0.772815	8.67467	469.297	1.5048	0.224466
	2.5	7.63027	0.912015	8.36639	526.552	1.68839	0.221275
	3.5	7.95548	0.917877	8.66727	427.992	1.37236	0.172505
	4.5	6.62212	0.761872	8.69191	390.833	1.25321	0.189246
	5.5	5.20208	0.617742	8.42112	377.934	1.21185	0.232954
	6.5	5.05681	0.622932	8.11776	596.771	1.91355	0.37841
	7.5	5.1118	0.629478	8.12069	443.057	1.42066	0.277919
	8.5	5.0642	0.626806	8.07937	379.698	1.2175	0.240414
	9.5	4.93219	0.614245	8.02968	468.63	1.50266	0.304664
	11	4.84505	0.605825	7.99745	412.116	1.32145	0.272742
	13	4.56425	0.569444	8.01527	415.876	1.33351	0.292163
	15	4.51524	0.555256	8.13182	458.089	1.46886	0.325312
	17	4.62092	0.564336	8.18825	491.586	1.57627	0.341116
	19	4.71061	0.577107	8.16247	463.778	1.4871	0.315692
	22	5.62284	0.693678	8.10583	664.096	2.12942	0.37871
	26	3.3346	0.400263	8.33103	411.428	1.31924	0.395622
	30	3.09525	0.373385	8.2897	440.418	1.4122	0.456247

## Sheet: Solid-phase Fe and Mn Data
	JML
	Sediment Depth [cm]	Labile Fe (III) oxides [µmol/g]	FeS [µmol/g]	Labile Fe(II)* [µmol/g]	Crystalline Fe oxides [µmol/g]	Magnetite [µmol/g]	Pyrite [µmol/g]	Total extr. Fe [µmol/g]	Total Fe [µmol/g]	Total Mn [µmol/g]
	0.25	18.3	89.56	142.405	202.37	18.25	49.16	520.056	904.18	8.25
	0.75	8.22	71.74	131.203	179.32	17.31	84.36	492.148	898.54	9.55
	1.25	8.64	129.97	134.956	178.64	16.45	87.85	556.498	922.07	9.96
	1.75	2.77	97.7	149.039	173.44	18.82	85.75	527.521	957.3	11
	2.5	4.22	24.92	130.26	168.93	16.58	119.03	463.943	869.22	11.05
	3.5	3.39	31.03	121.032	169.11	17.46	146.21	488.219	925.85	11.93
	4.5	0	50.05	122.178	153.19	18.75	134.67	478.845	926.56	12.23
	5.5	7.62	97.94	142.132	180.88	17.65	138.56	584.788	995.46	12.95
	6.5	8.52	89.09	147.747	189.66	16.62	101.88	553.513	932.34	12.93
	7.5	6.49	43.19	130.28	195.57	17.36	89.68	482.577	839.06	12.44
	8.5	8.58	43.84	137.712	172.83	16.89	144.42	524.275	901.35	12.53
	9.5	5.76	15.07	120.013	217.39	17.79	138.66	514.673	880.54	12.67
	11	2.17	20.48	108.812	171.42	15.41	178.93	497.227	932.58	11.74
	13	2.92	23.68	99.8852	175.52	16.37	230.98	549.36	969.39	12.79
	15	1.75	16.5	116.439	183.74	17.92	185.06	521.411	921.16	12.61
	17	2.79	10.18	130.249	185.47	19.89	139.27	487.847	876.89	11.71
	19	2.95	9.22	102.259	162.21	15.86	131.54	424.036	886.78	11.3
	22	3.48	10.89	95.7696	158.66	19.6	145.12	433.518	893.67	11.37
	26	7.36	22.29	103.716	161.44	15.33	225.09	535.226	1008.17	14.01
	30	0	39.76	109.211	147.56	14.26	123.12	433.917	895.64	12.82
	GOF5
	Sediment Depth [cm]	Labile Fe (III) oxides [µmol/g]	FeS [µmol/g]	Labile Fe(II)* [µmol/g]	Crystalline Fe oxides [µmol/g]	Magnetite [µmol/g]	Pyrite [µmol/g]	Total extr. Fe [µmol/g]	Total Fe [µmol/g]	Total Mn [µmol/g]
	0.25	247.04	34.12	275.491	155.68	14.33	49.45	776.11	899.69	79.2
	0.75	213.47	25.64	197.504	187.5	17.45	47.83	689.4	1145.86	84.07
	1.25	46.84	25.48	168.445	208.79	18.41	63.11	531.06	886.99	30.66
	1.75	2.41	57.48	130.183	138.13	17.07	99.57	444.85	853.58	13.94
	2.5	6.16	61.35	115.112	193.82	14.16	112.61	503.21	844.78	13.39
	3.5	1.77	118.4	109.449	165.28	13.72	168.39	577.01	927.61	13.26
	4.5	2.55	43.2	119.725	96.67	11.89	93.03	367.07	837.21	12.68
	5.5	2.7	91.1	119.779	380.42	13.54	93.87	701.41	882.64	13.08
	6.5	4.99	101.76	116.488	169.35	15.05	104.66	512.3	896.29	13.59
	7.5	8.02	98.86	120.715	168.71	15.96	121.88	534.15	923.64	14.2
	8.5	3.66	100.37	117.205	157.29	16.09	104.68	499.31	913.76	14.35
	9.5	4.62	84.47	123.3	185.58	16.38	74.57	488.92	830.75	14.21
	11	7.02	122.19	157.853	168.95	15.34	60.63	531.98	919.45	14.68
	13	3.32	145.37	125.635	171.97	29.91	61.25	537.44	932.98	14.94
	15	1.57	127.74	119.472	164.54	17.45	74.71	505.49	910.34	15.29
	17	2.46	109.87	123.705	162.58	15.22	122.09	535.92	926.26	15.31
	19	4.67	84.09	118.176	151.75	13.89	167.35	539.92	939.67	16.24
	22	0.92	17.33	94.4839	116.65	11.04	242.08	482.49	873.81	14.95
	26	2.77	2.24	67.0518	110.08	9.7	366.23	558.07	1022.05	12.63
	30	2.92	1.41	85.4393	116.01	11.85	349.83	567.46	1030.44	15.66
	LL3A
	Sediment Depth [cm]	Labile Fe (III) oxides [µmol/g]	FeS [µmol/g]	Labile Fe(II)* [µmol/g]	Crystalline Fe oxides [µmol/g]	Magnetite [µmol/g]	Pyrite [µmol/g]	Total extr. Fe [µmol/g]	Total Fe [µmol/g]	Total Mn [µmol/g]
	0.25	35.79	173.35	320.038	173.9	14.39	33.01	750.487	1287.25	95.26
	0.75	1.69	191.34	171.585	154.87	13.07	33.97	566.536	986.9	21.84
	1.25	0	173.82	91.3367	155.36	13	35.86	469.372	799.63	14.05
	1.75	0.37	180.64	119.122	169.55	10.77	49.53	529.978	873.92	13.66
	2.5	4.05	135.72	107.904	185.56	15.16	67.82	516.207	867.86	14.6
	3.5	0	92.5	123.586	172.79	14.68	62.74	466.296	780.59	14.11
	4.5	0	111.26	117.705	172.22	14.94	53.02	469.147	781.18	14.19
	5.5	4.4	89.41	108.509	156.57	13.76	85.18	457.833	827.39	15.29
	6.5	3.82	79.13	116.792	242.11	14.58	168.5	624.932	974.25	17.78
	7.5	2.37	121.41	106.618	211.01	16.58	100.81	558.786	880.34	17.23
	8.5	1.97	136.94	107.073	190.89	17.83	54.55	509.251	860.41	17.51
	9.5	2.47	175.69	105.596	176.62	15.44	45.74	521.551	961.76	18.12
	11	0	180.32	102.321	164.84	16.68	44.62	508.776	923.5	17.72
	13	2.65	167.07	115.32	167.93	16.26	51.03	520.254	906.49	18.5
	15	0	160	164.228	186.85	17.9	49.29	578.272	940.83	17.48
	17	1.32	121.22	187.834	224.69	17.36	52.85	605.266	950.83	17.75
	19	2.46	162.63	113.769	174.92	15.65	67.42	536.854	878.42	18.66
	22	4.07	200.86	90.7932	210.65	14.51	100.97	621.855	953.75	48.87
	26	0	105.16	130.63	163.64	14.76	97.47	511.661	896.17	16.22
	30	0	98.42	123.821	167.91	13.76	93.08	496.991	874.61	24.13

## Sheet: Solid-phase P Data
	JML
	Sediment Depth [cm]	Exch-P [µmol/g]	CDB-P [µmol/g]	Auth-P [µmol/g]	Detr-P [µmol/g]	Org-P [µmol/g]	Total extr. P [µmol/g]	Total P [µmol/g]
	0.25	1.61707	7.77646	8.16504	7.77715	17.7205	43.0563	44.244
	0.75	1.02968	5.16699	7.07136	8.21787	17.218	38.7039	40.6272
	1.25	1.04973	4.87729	7.49536	7.34389	18.5991	39.3654	41.6155
	1.75	0.572894	4.16534	8.14609	7.66872	13.8887	34.4417	36.8384
	2.5	1.02577	3.34923	8.22599	7.80549	14.6004	35.0069	35.8486
	3.5	0.908654	2.32712	8.32245	8.79851	12.8054	33.1621	33.9395
	4.5	0.826553	2.32601	9.11309	7.12424	12.644	32.0339	34.1679
	5.5	0.512556	2.24355	9.6276	6.70014	10.7391	29.823	31.5442
	6.5	0.664465	2.08962	9.091	7.25833	10.7704	29.8738	31.3303
	7.5	0.850443	2.17563	12.8899	7.00142	11.4953	34.4127	32.0653
	8.5	0.811136	2.24991	9.64189	6.33338	11.3385	30.3748	31.3223
	9.5	0.928505	2.51656	9.51492	6.16505	10.8366	29.9617	32.7885
	11	0.90741	2.43768	9.68559	5.56069	11.3023	29.8937	33.251
	13	0.897317	2.3791	9.85201	6.00074	11.6427	30.7719	32.7495
	15	0.916021	2.25614	9.90709	6.20503	10.1566	29.4409	30.3591
	17	0.9606	2.36904	10.499	6.00481	10.0195	29.853	30.0342
	19	1.1006	2.6107	9.26659	8.16442	9.08532	30.2276	29.9139
	22	0.892703	2.36372	8.2761	7.94817	8.07214	27.5528	28.9067
	26	0.909836	2.4456	8.33771	7.94764	7.12061	26.7614	28.1988
	30	0.910646	2.46928	9.88376	9.02719	7.32824	29.6191	28.5915
	GOF5
	Sediment Depth [cm]	Exch-P [µmol/g]	CDB-P [µmol/g]	Auth-P [µmol/g]	Detr-P [µmol/g]	Org-P [µmol/g]	Total extr. P [µmol/g]	Total P [µmol/g]
	0.25	14.1313	166.583	7.32521	4.73295	19.2424	212.015	197.07
	0.75	10.057	139.491	7.50394	6.86933	25.6697	189.591	215.14
	1.25	4.64359	66.1881	8.79108	7.57771	11.9198	99.1202	89.9255
	1.75	1.87362	11.8363	8.05189	8.10053	18.4824	48.3447	46.9025
	2.5	3.36355	9.99477	7.10573	8.41107	16.4689	45.344	43.593
	3.5	1.65023	5.5151	8.59557	7.53292	17.8392	41.133	40.4938
	4.5	1.04097	4.83604	7.87326	7.00757	14.0363	34.7941	37.7724
	5.5	1.19168	4.21422	9.36399	8.56681	15.7676	39.1043	37.3712
	6.5	0.844945	3.8527	10.2681	8.39055	14.4236	37.7799	35.9639
	7.5	0.687051	4.05285	9.66121	7.57504	13.3425	35.3187	35.4926
	8.5	0.552439	4.22435	9.91434	8.63211	14.2603	37.5836	35.7282
	9.5	0.994692	3.84774	9.70537	8.17347	14.5643	37.2855	35.603
	11	0.615835	3.91521	9.22042	9.25217	15.2434	38.247	36.4036
	13	0.821528	3.7647	9.95863	9.27881	14.8281	38.6517	36.4017
	15	1.08306	3.46715	10.045	8.94106	15.5858	39.1221	36.7163
	17	0.827834	3.83227	8.70378	9.70553	15.6945	38.7639	37.0793
	19	0.921665	3.95528	9.69861	7.87483	15.1985	37.6489	36.388
	22	1.24079	2.53899	8.12596	9.51036	10.257	31.6732	31.3547
	26	0.761831	1.80686	6.86253	11.3334	8.20096	28.9655	29.256
	30	0.546243	1.83913	8.25384	10.7419	8.14517	29.5263	30.0525
	LL3A
	Sediment Depth [cm]	Exch-P [µmol/g]	CDB-P [µmol/g]	Auth-P [µmol/g]	Detr-P [µmol/g]	Org-P [µmol/g]	Total extr. P [µmol/g]	Total P [µmol/g]
	0.25	10.3772	79.4167	6.21977	4.87692	18.4308	119.321	148.028
	0.75	2.8194	21.7886	7.19972	6.38161	20.3239	58.5133	60.4463
	1.25	3.97619	8.3002	6.7778	7.70443	18.3612	45.1198	45.272
	1.75	2.80967	6.98399	6.6404	8.09672	18.4575	42.9883	43.7807
	2.5	2.02349	5.36893	6.80889	8.66842	22.1711	45.0408	46.5109
	3.5	1.92727	5.99686	6.12345	8.61362	22.6601	45.3213	45.0542
	4.5	1.78699	6.12349	6.19434	9.13305	17.8181	41.0559	41.7873
	5.5	1.8066	5.35741	5.13595	10.4009	16.4551	39.156	40.2438
	6.5	1.15381	3.87151	5.24016	9.67938	15.7593	35.7042	39.4144
	7.5	1.09347	4.23672	5.23464	9.86428	16.4699	36.899	38.9521
	8.5	1.17861	4.23848	5.5544	10.3592	16.2707	37.6015	38.2931
	9.5	1.20034	3.88756	6.94735	8.62392	15.7479	36.4071	40.3151
	11	1.10767	4.31202	6.92922	8.86217	15.3296	36.5407	37.278
	13	1.31676	3.87783	6.9412	9.79055	15.4802	37.4066	38.2394
	15	1.26929	4.07061	7.9111	9.77134	15.8973	38.9196	38.4653
	17	1.27245	3.74515	6.60404	9.55357	16.2605	37.4357	38.5987
	19	1.39806	4.33442	7.95695	8.38282	15.5714	37.6437	37.1144
	22	1.68356	4.24436	5.6002	7.46976	16.5213	35.5192	40.4549
	26	0.923682	3.25425	6.82707	8.72647	11.707	31.4385	34.5794
	30	1.04013	3.24863	6.65064	8.27682	9.95965	29.1759	32.1084

## Sheet: Solid-phase Fe and Mn Proxies
	JML
	Sediment Depth	Tot Al	Tot Fe	Tot Al	Tot S	HCl-Fe(III)	HCl-Fe(II)	CDB	Magnetite	AVS (FeS)	CRS	FeS2	FeHR		DOS	DOP	Fe/Al	FeHR/Tot Fe	Mn/Al		FeR(II)	∑FeR(II)	Py - Fe	Py - Sid
	[cm]	[µmol/g]	[µmol/g]	[µmol/g]	[µmol/g]	[µmol/g]	[µmol/g]	[µmol/g]	[µmol/g]	[µmol/g]	[µmol/g]	[µmol/g]	[µmol/g]				[wt%/wt%]	[wt%/wt%]	[wt%/wt%]		[µmol/g]	[µmol/g]	[µmol/g]	[µmol/g]
	0.25	2739.37	904.177	8.24811	365.07	18.3024	231.967	202.374	18.2511	89.562	52.3294	26.1647	497.059		0.232823	0.052639	0.683157	0.549737	0.00613071		231.967	258.131	0.101362	0.551675
	0.75	2769.63	898.537	9.54739	374.896	8.21722	202.943	179.321	17.3116	71.7406	135.13	67.565	475.357		0.293054	0.142135	0.671477	0.529035	0.0070189		202.943	270.508	0.249771	0.485023
	1.25	2669.06	922.07	9.9569	514.712	8.64008	264.924	178.637	16.4484	129.968	151.91	75.9551	544.605		0.378114	0.139468	0.715028	0.590633	0.00759578		264.924	340.879	0.222821	0.395907
	1.75	2871.45	957.304	11.0019	447.785	2.76699	246.737	173.444	18.8228	97.6982	146.831	73.4155	515.186		0.332139	0.142503	0.690028	0.538164	0.00780143		246.737	320.153	0.229314	0.465525
	2.5	2849.36	869.218	11.0533	377.979	4.21626	155.182	168.932	16.5831	24.9218	215.289	107.645	452.558		0.292927	0.237858	0.631393	0.52065	0.00789861		155.182	262.827	0.409565	0.495613
	3.5	2961.02	925.848	11.926	443.206	3.38553	152.058	169.107	17.4551	31.0259	266.795	133.397	475.403		0.345861	0.280598	0.647167	0.513478	0.00820085		152.058	285.455	0.467314	0.423996
	4.5	2959.48	926.557	12.2285	451.825	0	172.232	153.192	18.7494	50.054	236.633	118.317	462.491		0.364052	0.255825	0.647998	0.49915	0.00841326		172.232	290.549	0.407218	0.420508
	5.5	2964.13	995.46	12.9539	520.702	7.62191	240.073	180.883	17.6502	97.9406	244.384	122.192	568.419		0.387271	0.214968	0.695096	0.571012	0.0088984		240.073	362.264	0.3373	0.392343
	6.5	2977.91	932.344	12.9273	385.521	8.52491	236.833	189.661	16.6161	89.0859	166.199	83.0994	534.734		0.322002	0.155403	0.648011	0.573537	0.00883898		236.833	319.932	0.259741	0.461806
	7.5	2951.5	839.059	12.4405	260.565	6.49134	173.472	195.571	17.3641	43.1919	129.731	64.8655	457.764		0.236055	0.141701	0.588392	0.545569	0.00858224		173.472	238.337	0.272158	0.54662
	8.5	2876.91	901.348	12.5296	396.67	8.57702	181.553	172.833	16.8914	43.8413	235.859	117.929	497.784		0.324982	0.236909	0.648461	0.552266	0.00886785		181.553	299.483	0.393777	0.459833
	9.5	2998.57	880.542	12.6692	349.08	5.75802	135.079	217.385	17.7892	15.0665	220.48	110.24	486.252		0.257699	0.226714	0.607789	0.552219	0.00860284		135.079	245.319	0.449374	0.489211
	11	2965.92	932.582	11.7353	488.13	2.17155	129.297	171.422	15.4068	20.4844	321.352	160.676	478.973		0.378226	0.335459	0.650797	0.513599	0.00805644		129.297	289.973	0.554107	0.37525
	13	2951.65	969.388	12.7876	549.639	2.91716	123.569	175.523	16.3705	23.6834	383.471	191.735	510.114		0.422295	0.375868	0.679752	0.526223	0.00882129		123.569	315.304	0.608097	0.31679
	15	3035.1	921.161	12.6145	431.776	1.74595	132.936	183.745	17.9232	16.4967	306.519	153.259	489.609		0.346718	0.313024	0.628174	0.531512	0.00846261		132.936	286.195	0.535507	0.406852
	17	3078.97	876.888	11.7085	293.924	2.79419	140.427	185.472	19.8853	10.1776	188.747	94.3733	442.952		0.236032	0.213055	0.589463	0.50514	0.00774291		140.427	234.8	0.40193	0.554724
	19	3142.78	886.777	11.298	269.106	2.94823	111.482	162.212	15.8555	9.22233	184.368	92.1839	384.681		0.263611	0.239637	0.584008	0.433796	0.00731973		111.482	203.665	0.452624	0.502094
	22	3067.73	893.673	11.366	303.173	3.48024	106.664	158.659	19.5967	10.8943	199.231	99.6153	388.015		0.284808	0.256731	0.602947	0.43418	0.0075439		106.664	206.279	0.482915	0.464272
	26	2993.19	1008.17	14.0139	563.691	7.36028	126.004	161.444	15.3287	22.2875	387.337	193.668	503.805		0.42865	0.384411	0.697135	0.499723	0.00953303		126.004	319.672	0.605834	0.324446
	30	3021.84	895.639	12.8188	316.915	0	148.966	147.565	14.2618	39.7552	184.974	92.4871	403.28		0.327917	0.229337	0.61345	0.45027	0.00863737		148.966	241.453	0.383043	0.452307
	GOF5
	Sediment Depth	Tot Al	Tot Fe	Tot Al	Tot S	HCl-Fe(III)	HCl-Fe(II)	CDB	Magnetite	AVS (FeS)	CRS	FeS2	FeHR		DOS	DOP	Fe/Al	FeHR/Tot Fe	Mn/Al		FeR(II)	∑FeR(II)	Py - Fe	Py - Sid
	[cm]	[µmol/g]	[µmol/g]	[µmol/g]	[µmol/g]	[µmol/g]	[µmol/g]	[µmol/g]	[µmol/g]	[µmol/g]	[µmol/g]	[µmol/g]	[µmol/g]				[wt%/wt%]	[wt%/wt%]	[wt%/wt%]		[µmol/g]	[µmol/g]	[µmol/g]	[µmol/g]
	0.25	1868.01	899.69	79.2026	329.03	247.036	309.614	155.679	14.3327	34.1236	14.3812	7.19061	733.853		0.0562977	0.00979845	0.996855	0.815672	0.0863311		309.614	316.805	0.0226973	0.869591
	0.75	2501.31	1145.86	84.0665	206.396	213.47	223.147	187.5	17.4522	25.6431	12.3157	6.15783	647.727		0.0490963	0.00950683	0.948159	0.565276	0.0684324		223.147	229.305	0.0268543	0.861316
	1.25	2638.73	886.993	30.6643	268.955	46.8383	193.922	208.786	18.4073	25.4772	30.7571	15.3786	483.332		0.0845293	0.0318178	0.695733	0.544911	0.0236616		193.922	209.3	0.073476	0.804798
	1.75	2649.2	853.585	13.944	403.572	2.41416	187.661	138.132	17.0675	57.4776	76.4961	38.248	383.523		0.249596	0.0997282	0.666883	0.449308	0.0107172		187.661	225.909	0.169307	0.576264
	2.5	2595.47	844.782	13.3904	472.204	6.15736	176.467	193.819	14.1592	61.3542	91.7764	45.8882	436.49		0.245693	0.10513	0.673668	0.51669	0.0105047		176.467	222.355	0.206374	0.517697
	3.5	2664.36	927.609	13.2605	605.391	1.76748	227.846	165.283	13.7169	118.397	137.324	68.6621	477.275		0.391931	0.143863	0.720592	0.514522	0.0101338		227.846	296.508	0.231569	0.369127
	4.5	2525.26	837.212	12.6813	417.599	2.55055	162.93	96.6709	11.8937	43.2044	80.4746	40.2373	314.282		0.265499	0.128029	0.686194	0.375391	0.010225		162.93	203.167	0.19805	0.589295
	5.5	2833.2	882.637	13.0791	366.96	2.69825	210.875	380.424	13.5429	91.0959	71.6213	35.8107	643.35		0.197259	0.0556628	0.644796	0.728896	0.00939956		210.875	246.685	0.145167	0.485553
	6.5	2865.32	896.288	13.5939	362.319	4.99257	218.246	169.351	15.0482	101.758	63.0414	31.5207	439.158		0.303487	0.0717753	0.647429	0.489974	0.00965998		218.246	249.767	0.126201	0.466387
	7.5	2814.21	923.641	14.198	439.957	8.02193	219.573	168.711	15.9633	98.8579	87.1175	43.5587	455.827		0.312435	0.0955597	0.679304	0.493512	0.0102725		219.573	263.131	0.16554	0.458762
	8.5	2859.61	913.759	14.3473	403.939	3.66041	217.578	157.294	16.0895	100.373	72.0734	36.0367	430.658		0.316748	0.0836781	0.661368	0.471304	0.0102157		217.578	253.615	0.142092	0.462137
	9.5	2834.18	830.754	14.2141	308.124	4.62089	207.767	185.576	16.3789	84.4675	44.1091	22.0545	436.398		0.244094	0.0505377	0.606684	0.525303	0.0102117		207.767	229.822	0.0959637	0.536502
	11	2866.18	919.452	14.6814	386.386	7.02375	280.039	168.955	15.3408	122.186	35.3592	17.6796	489.038		0.286001	0.0361518	0.663961	0.53188	0.0104297		280.039	297.718	0.0593837	0.530209
	13	2856.03	932.976	14.9449	357.119	3.31512	271.004	171.967	29.9082	145.369	29.997	14.9985	491.193		0.326486	0.0305348	0.676123	0.52648	0.0106546		271.004	286.003	0.0524418	0.439279
	15	2825.67	910.337	15.2925	389.173	1.57484	247.211	164.536	17.4532	127.738	53.5392	26.7696	457.545		0.33769	0.0585071	0.666804	0.50261	0.0110196		247.211	273.98	0.0977064	0.436061
	17	2783.44	926.261	15.3119	495.376	2.46007	233.58	162.577	15.2155	109.875	104.369	52.1846	466.017		0.347754	0.11198	0.688762	0.503117	0.0112009		233.58	285.765	0.182614	0.432892
	19	2712.36	939.675	16.242	586.297	4.67149	202.262	151.748	13.8876	84.0864	144.69	72.3448	444.913		0.351599	0.162604	0.717046	0.473476	0.0121927		202.262	274.607	0.263449	0.430345
	22	2639.94	873.813	14.9484	645.566	0.915368	111.815	116.645	11.0385	17.3308	204.661	102.331	342.744		0.349127	0.298563	0.68508	0.39224	0.0115294		111.815	214.145	0.477856	0.441214
	26	2702.12	1022.05	12.6284	943.55	2.77298	69.2885	110.083	9.70044	2.23669	332.523	166.262	358.107		0.470526	0.46428	0.782861	0.350381	0.00951593		69.2885	235.55	0.705844	0.28466
	30	2832.95	1030.44	15.6556	849.284	2.92212	86.8511	116.007	11.8522	1.41182	313.153	156.577	374.209		0.422193	0.41842	0.752835	0.363156	0.0112522		86.8511	243.428	0.643216	0.350984
	LL3A
	Sediment Depth	Tot Al	Tot Fe	Tot Al	Tot S	HCl-Fe(III)	HCl-Fe(II)	CDB	Magnetite	AVS (FeS)	CRS	FeS2	FeHR		DOS	DOP	Fe/Al	FeHR/Tot Fe	Mn/Al		FeR(II)	∑FeR(II)	Py - Fe	Py - Sid
	[cm]	[µmol/g]	[µmol/g]	[µmol/g]	[µmol/g]	[µmol/g]	[µmol/g]	[µmol/g]	[µmol/g]	[µmol/g]	[µmol/g]	[µmol/g]	[µmol/g]				[wt%/wt%]	[wt%/wt%]	[wt%/wt%]		[µmol/g]	[µmol/g]	[µmol/g]	[µmol/g]
	0.25	2145.8	1287.25	95.2553	552.958	35.7938	493.392	173.901	14.3895	173.354	45.4541	22.7271	740.203		0.264902	0.0307038	1.24163	0.575026	0.0903869		493.392	516.119	0.0440345	0.620086
	0.75	2303.53	986.902	21.8415	581.816	1.69002	362.926	154.871	13.0737	191.341	35.7884	17.8942	550.455		0.380113	0.032508	0.886744	0.557761	0.0193061		362.926	380.82	0.0469885	0.450567
	1.25	2300.41	799.627	14.05	447.841	0	265.155	155.363	12.9984	173.818	47.0256	23.5128	457.029		0.431769	0.051447	0.719448	0.571553	0.0124359		265.155	288.668	0.0814529	0.316408
	1.75	2329.48	873.924	13.6647	469.297	0.366499	299.759	169.548	10.7734	180.637	72.8132	36.4066	516.853		0.419932	0.0704389	0.776483	0.591417	0.011944		299.759	336.166	0.1083	0.354356
	2.5	2482.17	867.86	14.5963	526.552	4.0531	243.619	185.559	15.1569	135.716	116.239	58.1193	506.507		0.382689	0.114745	0.723663	0.583628	0.0119734		243.619	301.738	0.192615	0.357606
	3.5	2349.25	780.591	14.1118	427.992	0	216.087	172.786	14.6842	92.5009	99.2786	49.6393	453.196		0.31364	0.109532	0.687721	0.580581	0.012231		216.087	265.726	0.186806	0.465087
	4.5	2439.6	781.177	14.1871	390.833	0	228.962	172.224	14.9427	111.258	80.1646	40.0823	456.211		0.331732	0.0878591	0.662749	0.584005	0.0118408		228.962	269.045	0.14898	0.437491
	5.5	2618.4	827.389	15.2885	377.934	4.40475	197.922	156.574	13.7551	89.4122	138.064	69.0319	441.688		0.358724	0.156291	0.65402	0.533833	0.0118887		197.922	266.953	0.258591	0.406473
	6.5	2746.09	974.245	17.78	596.771	3.81824	195.927	242.114	14.576	79.1344	319.153	159.576	616.011		0.387511	0.259048	0.734297	0.632296	0.0131833		195.927	355.503	0.448875	0.328527
	7.5	2688.07	880.344	17.234	443.057	2.36662	228.025	211.008	16.5778	121.407	171.293	85.6463	543.624		0.380876	0.157547	0.677845	0.617513	0.0130543		228.025	313.671	0.273045	0.339903
	8.5	2645.42	860.409	17.5062	379.698	1.96545	244.015	190.892	17.8298	136.942	68.8209	34.4104	489.113		0.350334	0.0703527	0.673174	0.568466	0.0134742		244.015	278.426	0.123589	0.384565
	9.5	2822.7	961.758	18.1225	468.63	2.4679	281.285	176.617	15.441	175.689	57.6664	28.8332	504.644		0.40528	0.0571357	0.70521	0.524709	0.0130725		281.285	310.118	0.0929749	0.340503
	11	2693.87	923.504	17.7236	412.116	0	282.639	164.84	16.6763	180.318	56.04	28.02	492.175		0.4233	0.0569309	0.709545	0.532943	0.0133962		282.639	310.659	0.0901955	0.329368
	13	2737.22	906.489	18.5028	415.876	2.64572	282.392	167.927	16.2568	167.072	54.4103	27.2051	496.427		0.391351	0.0548019	0.685442	0.547637	0.0137637		282.392	309.597	0.0878727	0.372484
	15	2736.24	940.831	17.4801	458.089	0	324.225	186.855	17.9007	159.997	59.3254	29.6627	558.643		0.339501	0.0530978	0.711664	0.593776	0.0130075		324.225	353.888	0.0838196	0.464067
	17	2732.23	950.834	17.7466	491.586	1.31642	309.052	224.685	17.3579	121.218	71.5998	35.7999	588.212		0.266942	0.0608623	0.720287	0.618627	0.0132253		309.052	344.852	0.103812	0.544679
	19	2598.45	878.424	18.6555	463.778	2.46263	276.398	174.922	15.6463	162.63	115.256	57.6282	527.058		0.417901	0.109339	0.699693	0.600004	0.0146184		276.398	334.027	0.172526	0.340598
	22	2439.82	953.752	48.8656	664.096	4.06891	291.65	210.653	14.5138	200.857	200.266	100.133	621.019		0.484671	0.161239	0.809088	0.651132	0.0407805		291.65	391.783	0.255582	0.231744
	26	2833.65	896.169	16.2214	411.428	0	235.795	163.638	14.7557	105.164	133.08	66.5401	480.728		0.357176	0.138415	0.654577	0.536426	0.0116559		235.795	302.335	0.220088	0.432072
	30	2666.07	874.614	24.1341	440.418	0	222.242	167.909	13.757	98.4209	155.191	77.5955	481.504		0.365556	0.161153	0.678989	0.550533	0.0184317		222.242	299.838	0.258792	0.412961
